# Supplementary material for: Nutritional Properties of Baobab Pulp from Different Angolan Origins
Source: Plants (Basel). 2022 Aug 31;11(17):2272. doi: 10.3390/plants11172272 (PMC9460372; doi:10.3390/plants11172272)
Supplement: Supplementary file 1 [file plants-11-02272-s001.zip]

Archive with 1 entries (1 files):
- plants-1858345-supplementary.pdf
